# Supplementary material for: Comparison of mucosal microbiota populations across the gastrointestinal tract of healthy dogs
Source: Anim Microbiome. 2025 Jan 6;7:2. doi: 10.1186/s42523-024-00368-7 (PMC11702091; doi:10.1186/s42523-024-00368-7)
Supplement: Supplementary file 1 — Supplementary Material 1 [file 42523_2024_368_MOESM1_ESM.xlsx]

## Sheet: Table S1
Supplementary Table 1. Bacterial functional capacity categorized by KEGG pathways at L3 hierarchies across canine digestive segments
L1	L2	L3	Stomach		Duodenum		Jejunum		Ileum		Mid-colon		p-value	q-value
Cellular Processes	Cell Growth and Death	Apoptosis	0.000 ± 0.001	b	0.002 ± 0.003	b	0.005 ± 0.007	ab	0.011 ± 0.012	a	0.004 ± 0.005	b	<0.001	<0.001
		Cell cycle - Caulobacter	0.699 ± 0.076	a	0.53 0± 0.114	b	0.469 ± 0.099	b	0.491 ± 0.063	b	0.528 ± 0.013	b	<0.001	<0.001
		Meiosis - yeast	0.001 ± 0.001		0.004 ± 0.006		0.008 ± 0.016		0.002 ± 0.004		0.009 ± 0.028		0.417566	0.565957
		p53 signaling pathway	0.000 ± 0.000		0.000 ± 0.000		0.000 ± 0.000		0.001 ± 0.003		0.000 ± 0.000		0.169476	0.242744
	Cell Motility	Bacterial chemotaxis	1.345 ± 0.438	a	0.542 ± 0.544	b	0.338 ± 0.285	b	0.458 ± 0.351	b	0.293 ± 0.092	b	<0.001	<0.001
		Bacterial motility proteins	2.783 ± 0.940	a	1.290 ± 1.282	b	0.993 ± 0.916	b	1.013 ± 0.783	b	0.572 ± 0.245	b	<0.001	<0.001
		Cytoskeleton proteins	0.223 ± 0.064	c	0.255 ± 0.085	bc	0.263 ± 0.103	bc	0.306 ± 0.069	ab	0.359 ± 0.020	a	<0.001	<0.001
		Flagellar assembly	1.573 ± 0.566	a	0.708 ± 0.791	b	0.513 ± 0.592	b	0.476 ± 0.435	b	0.195 ± 0.122	b	<0.001	<0.001
	Transport and Catabolism	Endocytosis	0.000 ± 0.000		0.000 ± 0.000		0.000 ± 0.000		0.001 ± 0.002		0.000 ± 0.000		0.31995	0.439094
		Lysosome	0.015 ± 0.028	c	0.079 ± 0.097	a	0.047 ± 0.042	abc	0.028 ± 0.031	bc	0.061 ± 0.019	ab	0.00135294	0.00290041
		Peroxisome	0.18 ± 0.024	ab	0.227 ± 0.082	a	0.205 ± 0.070	a	0.129 ± 0.057	bc	0.146 ± 0.017	b	<0.001	<0.001
Environmental Information Processing	Membrane Transport	ABC transporters	2.029 ± 0.433	b	2.498 ± 0.779	b	3.191 ± 0.589	a	3.581 ± 0.469	a	3.370 ± 0.110	a	<0.001	<0.001
		Bacterial secretion system	0.875 ± 0.098	a	0.812 ± 0.205	ab	0.814 ± 0.243	abc	0.681 ± 0.169	bc	0.647 ± 0.066	c	<0.001	<0.001
		Phosphotransferase system (PTS)	0.209 ± 0.440	c	0.413 ± 0.392	bc	0.668 ± 0.421	ab	0.901 ± 0.433	a	0.776 ± 0.235	ab	<0.001	<0.001
		Secretion system	2.084 ± 0.375	a	1.650 ± 0.687	abc	1.761 ± 0.785	ab	1.416 ± 0.386	bc	1.224 ± 0.118	c	<0.001	<0.001
		Transporters	3.186 ± 1.347	c	4.427 ± 1.570	b	5.793 ± 1.255	a	6.947 ± 0.903	a	6.558 ± 0.372	a	<0.001	<0.001
	Signal Transduction	Calcium signaling pathway	0.000 ± 0.000		0.000 ± 0.000		0.000 ± 0.000		0.000 ± 0.000		0.002 ± 0.007		0.481838	0.642451
		MAPK signaling pathway - yeast	0.006 ± 0.011	b	0.029 ± 0.029	a	0.025 ± 0.025	ab	0.028 ± 0.015	a	0.041 ± 0.009	a	<0.001	<0.001
		Phosphatidylinositol signaling system	0.120 ± 0.009	a	0.110 ± 0.023	ab	0.109 ± 0.024	ab	0.104 ± 0.022	b	0.101 ± 0.010	b	0.00972446	0.0171485
		Two-component system	2.348 ± 0.448	a	1.717 ± 0.709	b	1.777 ± 0.735	b	1.438 ± 0.489	b	1.360 ± 0.202	b	<0.001	<0.001
	Signaling Molecules and Interaction	Bacterial toxins	0.076 ± 0.025	b	0.091 ± 0.045	ab	0.098 ± 0.058	ab	0.125 ± 0.068	a	0.128 ± 0.022	a	0.00206208	0.00417507
		Cellular antigens	0.064 ± 0.012	a	0.076 ± 0.029	a	0.051 ± 0.025	ab	0.032 ± 0.028b	b	0.041 ± 0.012	b	<0.001	<0.001
		Ion channels	0.057 ± 0.009	a	0.038 ± 0.033	ab	0.033 ± 0.017	ab	0.049 ± 0.031	ab	0.032 ± 0.011	b	0.00354442	0.00660551
Genetic Information Processing	Folding, Sorting and Degradation	Chaperones and folding catalysts	1.202 ± 0.098	a	1.147 ± 0.159	ab	1.075 ± 0.164	abc	1.039 ± 0.199	bc	0.991 ± 0.051	c	<0.001	<0.001
		Proteasome	0.059 ± 0.004	a	0.043 ± 0.016	b	0.046 ± 0.022	ab	0.030 ± 0.016	c	0.042 ± 0.004	b	<0.001	<0.001
		Protein export	0.826 ± 0.073	a	0.699 ± 0.126	b	0.643 ± 0.121	b	0.707 ± 0.180	b	0.626 ± 0.028	b	<0.001	<0.001
		Protein processing in endoplasmic reticulum	0.062 ± 0.004	a	0.067 ± 0.031	a	0.049 ± 0.028	ab	0.035 ± 0.018	b	0.063 ± 0.017	a	<0.001	<0.001
		RNA degradation	0.594 ± 0.053	a	0.533 ± 0.082	ab	0.49 ± 0.082	b	0.496 ± 0.098	b	0.490 ± 0.031	b	<0.001	<0.001
		Sulfur relay system	0.509 ± 0.088	a	0.361 ± 0.137	b	0.373 ± 0.083	b	0.265 ± 0.076	c	0.311 ± 0.038	bc	<0.001	<0.001
		Ubiquitin system	0.001 ± 0.002	b	0.008 ± 0.011	b	0.020 ± 0.017	a	0.007 ± 0.008	b	0.006 ± 0.007	b	<0.001	<0.001
	Replication and Repair	Base excision repair	0.353 ± 0.070	c	0.437 ± 0.077	b	0.473 ± 0.085	ab	0.516 ± 0.091	a	0.455 ± 0.037	ab	<0.001	<0.001
		Chromosome	1.340 ± 0.144	b	1.548 ± 0.211	a	1.549 ± 0.174	a	1.628 ± 0.165	a	1.649 ± 0.064	a	<0.001	<0.001
		DNA repair and recombination proteins	2.475 ± 0.261	c	2.817 ± 0.429	bc	2.946 ± 0.389	ab	3.208 ± 0.493	a	2.995 ± 0.169	ab	<0.001	<0.001
		DNA replication	0.701 ± 0.031	b	0.723 ± 0.116	ab	0.711 ± 0.124	ab	0.845 ± 0.229	a	0.728 ± 0.074	ab	0.00966357	0.0171333
		DNA replication proteins	1.124 ± 0.101	b	1.259 ± 0.246	ab	1.22 ± 0.204	ab	1.483 ± 0.416	a	1.291 ± 0.113	ab	0.000544605	0.00123193
		Homologous recombination	0.857 ± 0.072	b	0.951 ± 0.162	ab	0.964 ± 0.158	ab	1.066 ± 0.185	a	1.005 ± 0.073	a	<0.001	<0.001
		Mismatch repair	0.681 ± 0.091	b	0.806 ± 0.144	a	0.817 ± 0.147	a	0.910 ± 0.132	a	0.885 ± 0.062	a	<0.001	<0.001
		Non-homologous end-joining	0.001 ± 0.001	b	0.011 ± 0.019	ab	0.016 ± 0.022	a	0.002 ± 0.004	b	0.001 ± 0.001	b	0.000777968	0.00172414
		Nucleotide excision repair	0.381 ± 0.015	b	0.395 ± 0.078	ab	0.405 ± 0.117	ab	0.459 ± 0.111	a	0.397 ± 0.032	ab	0.0225377	0.0371475
	Transcription	Basal transcription factors	0.000 ± 0.000	b	0.001 ± 0.003		0.002 ± 0.004		0.003 ± 0.008		0.001 ± 0.001		0.240472	0.338519
		RNA polymerase	0.189 ± 0.007	b	0.179 ± 0.035	b	0.177 ± 0.043	b	0.238 ± 0.091	a	0.191 ± 0.014	b	0.00294071	0.00560786
		Transcription factors	0.558 ± 0.370	c	1.086 ± 0.488	b	1.442 ± 0.419	ab	1.543 ± 0.402	a	1.536 ± 0.166	a	<0.001	<0.001
		Transcription machinery	0.716 ± 0.070	c	0.766 ± 0.181	abc	0.698 ± 0.145	bc	0.870 ± 0.204	a	0.843 ± 0.059	ab	0.00157547	0.00327061
		Aminoacyl-tRNA biosynthesis	1.655 ± 0.139	a	1.354 ± 0.292	abc	1.224 ± 0.315	bc	1.589 ± 0.595	ab	1.237 ± 0.083	c	0.000330541	0.00077441
		Ribosome	3.119 ± 0.196	a	2.712 ± 0.535	ab	2.460 ± 0.581	ab	3.099 ± 1.106	a	2.492 ± 0.169	b	0.0032244	0.00611332
		Ribosome Biogenesis	1.368 ± 0.088	b	1.432 ± 0.185	ab	1.491 ± 0.198	ab	1.584 ± 0.225	a	1.485 ± 0.114	ab	0.00197561	0.00404999
		Ribosome biogenesis in eukaryotes	0.062 ± 0.003	ab	0.06 ± 0.008	ab	0.065 ± 0.015	ab	0.068 ± 0.020	a	0.053 ± 0.006	b	0.00371947	0.00689257
		RNA transport	0.030 ± 0.047	b	0.133 ± 0.069	a	0.142 ± 0.054	a	0.126 ± 0.048	a	0.159 ± 0.016	a	<0.001	<0.001
		Translation factors	0.616 ± 0.018		0.589 ± 0.093		0.551 ± 0.105		0.641 ± 0.171		0.557 ± 0.030		0.0539706	0.0855186
Human Diseases	Cancers	Bladder cancer	0.000 ± 0.000	b	0.005 ± 0.010	ab	0.012 ± 0.016	ab	0.021 ± 0.032	a	0.000 ± 0.000	b	0.00118094	0.00254834
		Colorectal cancer	0.000 ± 0.000		0.000 ± 0.000		0.000 ± 0.000		0.001 ± 0.003		0.000 ± 0.000		0.169476	0.244882
		Pathways in cancer	0.113 ± 0.019	a	0.072 ± 0.032	b	0.065 ± 0.020	b	0.038 ± 0.018	c	0.054 ± 0.008	bc	<0.001	<0.001
		Prostate cancer	0.059 ± 0.004	a	0.042 ± 0.016	b	0.034 ± 0.015	bc	0.024 ± 0.011	c	0.041 ± 0.005	bc	<0.001	<0.001
		Renal cell carcinoma	0.054 ± 0.014	a	0.031 ± 0.019	b	0.032 ± 0.015	b	0.013 ± 0.014	c	0.013 ± 0.010	c	<0.001	<0.001
		Small cell lung cancer	0.000 ± 0.000		0.000 ± 0.000		0.000 ± 0.000		0.001 ± 0.003		0.000 ± 0.000		0.169476	0.241688
	Cardiovascular Diseases	Hypertrophic cardiomyopathy (HCM)	0.000 ± 0.000		0.000 ± 0.000		0.000 ± 0.000		0.000 ± 0.000		0.000 ± 0.000		0.616721	0.802717
		Viral myocarditis	0.000 ± 0.000		0.000 ± 0.000		0.000 ± 0.000		0.001 ± 0.003		0.000 ± 0.000		0.169476	0.243808
	Immune System Diseases	Primary immunodeficiency	0.061 ± 0.004		0.061 ± 0.013		0.066 ± 0.019		0.069 ± 0.019		0.058 ± 0.008		0.105542	0.161765
		Systemic lupus erythematosus	0.000 ± 0.000		0.000 ± 0.000		0.000 ± 0.000		0.000 ± 0.000		0.000 ± 0.000		0.16787	0.244717
	Infectious Diseases	African trypanosomiasis	0.000 ± 0.000	b	0.009 ± 0.018	a	0.009 ± 0.009	ab	0.005 ± 0.007	ab	0.001 ± 0.002	ab	0.0130989	0.0224944
		Amoebiasis	0.050 ± 0.019	a	0.013 ± 0.022	b	0.001 ± 0.001	b	0.004 ± 0.010	b	0.005 ± 0.007	b	<0.001	<0.001
		Bacterial invasion of epithelial cells	0.000 ± 0.001		0.004 ± 0.007		0.006 ± 0.01		0.004 ± 0.008		0.006 ± 0.007		0.124852	0.186142
		Chagas disease (American trypanosomiasis)	0.000 ± 0.001	b	0.009 ± 0.018	a	0.009 ± 0.009	ab	0.005 ± 0.007	ab	0.001 ± 0.002	ab	0.0135693	0.0230608
		Epithelial cell signaling in Helicobacter pylori infection	0.316 ± 0.086	a	0.120 ± 0.107	b	0.059 ± 0.022	b	0.080 ± 0.027	b	0.086 ± 0.010	b	<0.001	<0.001
		Influenza A	0.000 ± 0.000		0.000 ± 0.000		0.000 ± 0.000		0.001 ± 0.003		0.000 ± 0.000		0.169476	0.245966
		Pertussis	0.005 ± 0.006	b	0.051 ± 0.088	ab	0.094 ± 0.133	a	0.032 ± 0.069	ab	0.024 ± 0.013	ab	0.0170275	0.0286412
		Staphylococcus aureus infection	0.002 ± 0.004	b	0.021 ± 0.058	ab	0.025 ± 0.036	ab	0.051 ± 0.056	a	0.023 ± 0.021	ab	0.00501332	0.00913539
		Toxoplasmosis	0.000 ± 0.000		0.000 ± 0.000		0.000 ± 0.000		0.001 ± 0.003		0.000 ± 0.000		0.169476	0.240642
		Tuberculosis	0.134 ± 0.019	b	0.140 ± 0.034	b	0.129 ± 0.036	b	0.208 ± 0.099	a	0.160 ± 0.049	ab	0.000630978	0.00141754
		Vibrio cholerae pathogenic cycle	0.167 ± 0.034	a	0.107 ± 0.052	b	0.104 ± 0.043	b	0.073 ± 0.024	b	0.098 ± 0.022	b	<0.001	<0.001
	Metabolic Diseases	Type I diabetes mellitus	0.110 ± 0.023	a	0.065 ± 0.027	b	0.054 ± 0.005	b	0.061 ± 0.02	b	0.049 ± 0.005	b	<0.001	<0.001
		Type II diabetes mellitus	0.010 ± 0.016	c	0.035 ± 0.024	b	0.039 ± 0.017	b	0.061 ± 0.020	a	0.051 ± 0.012	ab	<0.001	<0.001
	Neurodegenerative Diseases	Alzheimer's disease	0.210 ± 0.061	a	0.122 ± 0.088	b	0.078 ± 0.070	bc	0.087 ± 0.053	bc	0.055 ± 0.010	c	<0.001	<0.001
		Amyotrophic lateral sclerosis (ALS)	0.052 ± 0.018	a	0.046 ± 0.034	a	0.039 ± 0.028	ab	0.017 ± 0.020	b	0.009 ± 0.004	b	<0.001	<0.001
		Huntington's disease	0.205 ± 0.072	a	0.125 ± 0.089	b	0.082 ± 0.070	bc	0.036 ± 0.024	c	0.031 ± 0.012	c	<0.001	<0.001
		Parkinson's disease	0.150 ± 0.058	a	0.058 ± 0.075	b	0.024 ± 0.049	bc	0.006 ± 0.012	c	0.005 ± 0.006	c	<0.001	<0.001
		Prion diseases	0.001 ± 0.001	b	0.016 ± 0.017	a	0.02 ± 0.015	a	0.005 ± 0.006	b	0.005 ± 0.002	b	<0.001	<0.001
Metabolism	Amino Acid Metabolism	Alanine, aspartate and glutamate metabolism	1.019 ± 0.045	a	1.036 ± 0.097	a	1.021 ± 0.110	a	0.842 ± 0.240	b	1.078 ± 0.057	a	<0.001	<0.001
		Amino acid related enzymes	1.759 ± 0.079	a	1.582 ± 0.201	ab	1.452 ± 0.221	b	1.665 ± 0.387	ab	1.506 ± 0.088	b	0.00153649	0.00320999
		Arginine and proline metabolism	0.912 ± 0.060	b	1.080 ± 0.176	a	0.998 ± 0.169	ab	0.923 ± 0.180	b	1.099 ± 0.076	a	<0.0001	0.000107842
		Cysteine and methionine metabolism	0.850 ± 0.064		0.889 ± 0.107		0.870 ± 0.114		0.895 ± 0.155		0.925 ± 0.055		0.245022	0.34345
		Glycine, serine and threonine metabolism	0.760 ± 0.022	a	0.828 ± 0.130	a	0.800 ± 0.107a	a	0.667 ± 0.132	b	0.759 ± 0.045	a	<0.001	<0.001
		Histidine metabolism	0.190 ± 0.213	b	0.544 ± 0.212	a	0.523 ± 0.117	a	0.483 ± 0.136	a	0.614 ± 0.049	a	<0.001	<0.001
		Lysine biosynthesis	0.692 ± 0.044	bc	0.740 ± 0.09	ab	0.731 ± 0.122	abc	0.623 ± 0.177	c	0.802 ± 0.078	a	<0.001	<0.001
		Lysine degradation	0.182 ± 0.020	b	0.213 ± 0.129	a	0.198 ± 0.082	ab	0.165 ± 0.100	ab	0.124 ± 0.011	b	0.0207951	0.0344484
		Phenylalanine metabolism	0.191 ± 0.019	ab	0.203 ± 0.076	a	0.173 ± 0.070	ab	0.150 ± 0.061	b	0.175 ± 0.017	ab	0.0340186	0.0546966
		Phenylalanine, tyrosine and tryptophan biosynthesis	1.004 ± 0.087	a	0.865 ± 0.133	b	0.760 ± 0.175	b	0.539 ± 0.201	c	0.796 ± 0.067	b	<0.001	<0.001
		Tryptophan metabolism	0.283 ± 0.053	a	0.263 ± 0.145	a	0.219 ± 0.096	ab	0.224 ± 0.120	a	0.131 ± 0.02	b	<0.001	<0.001
		Tyrosine metabolism	0.222 ± 0.052	b	0.351 ± 0.132	a	0.388 ± 0.095	a	0.361 ± 0.128	a	0.351 ± 0.027	a	<0.001	<0.001
		Valine, leucine and isoleucine biosynthesis	0.364 ± 0.090	b	0.638 ± 0.182	a	0.655 ± 0.170	a	0.614 ± 0.090	a	0.685 ± 0.062	a	<0.001	<0.001
		Valine, leucine and isoleucine degradation	0.253 ± 0.011		0.315 ± 0.210		0.277 ± 0.135		0.281 ± 0.136		0.225 ± 0.023		0.276701	0.384568
	Biosynthesis of Other Secondary Metabolites	beta-Lactam resistance	0.003 ± 0.007	b	0.028 ± 0.033	a	0.015 ± 0.013	ab	0.017 ± 0.013	ab	0.032 ± 0.006	a	<0.001	<0.001
		Butirosin and neomycin biosynthesis	0.061 ± 0.003	a	0.045 ± 0.025	abc	0.036 ± 0.031	c	0.041 ± 0.015	bc	0.055 ± 0.006	ab	<0.001	0.000772872
		Flavone and flavonol biosynthesis	0.000 ± 0.001		0.003 ± 0.010		0.001 ± 0.002		0.003 ± 0.004		0.004 ± 0.003		0.1794	0.253635
		Flavonoid biosynthesis	0.004 ± 0.010		0.011 ± 0.014		0.007 ± 0.009		0.008 ± 0.011		0.015 ± 0.020		0.16364	0.239616
		Isoquinoline alkaloid biosynthesis	0.064 ± 0.004	a	0.064 ± 0.026	ab	0.044 ± 0.018	c	0.048 ± 0.021	bc	0.060 ± 0.011	abc	0.0022574	0.0045148
		Novobiocin biosynthesis	0.131 ± 0.010	b	0.148 ± 0.030	a	0.137 ± 0.024	ab	0.11 ± 0.036	b	0.139 ± 0.013	a	<0.001	0.000879048
		Penicillin and cephalosporin biosynthesis	0.003 ± 0.005	b	0.028 ± 0.034	a	0.013 ± 0.013	ab	0.015 ± 0.013	ab	0.024 ± 0.007	a	<0.001	<0.001
		Phenylpropanoid biosynthesis	0.020 ± 0.035	c	0.104 ± 0.110	ab	0.050 ± 0.052	bc	0.065 ± 0.041	bc	0.124 ± 0.023	a	<0.001	<0.001
		Stilbenoid, diarylheptanoid and gingerol biosynthesis	0.004 ± 0.010		0.005 ± 0.008		0.005 ± 0.009		0.010 ± 0.011		0.012 ± 0.014		0.107326	0.163735
		Streptomycin biosynthesis	0.108 ± 0.074	c	0.236 ± 0.093	ab	0.256 ± 0.102	ab	0.209 ± 0.078	b	0.293 ± 0.029	a	<0.001	<0.001
		Tropane, piperidine and pyridine alkaloid biosynthesis	0.075 ± 0.019	b	0.116 ± 0.033	a	0.109 ± 0.034	a	0.101 ± 0.037	a	0.114 ± 0.012	a	<0.001	<0.001
	Carbohydrate Metabolism	Amino sugar and nucleotide sugar metabolism	1.195 ± 0.280	b	1.270 ± 0.302	ab	1.359 ± 0.327	ab	1.325 ± 0.335	ab	1.534 ± 0.128	a	0.00673463	0.0121371
		Ascorbate and aldarate metabolism	0.018 ± 0.027	b	0.092 ± 0.054	a	0.097 ± 0.034	a	0.133 ± 0.063	a	0.11 ± 0.024	a	<0.001	<0.001
		Butanoate metabolism	0.835 ± 0.074	a	0.784 ± 0.236	ab	0.771 ± 0.241	ab	0.696 ± 0.163	b	0.675 ± 0.078	b	0.0141016	0.0238419
		C5-Branched dibasic acid metabolism	0.044 ± 0.070	c	0.247 ± 0.119	ab	0.275 ± 0.078	a	0.188 ± 0.067	b	0.278 ± 0.038	a	<0.001	<0.001
		Citrate cycle (TCA cycle)	0.871 ± 0.128	a	0.864 ± 0.193	a	0.796 ± 0.264	ab	0.572 ± 0.127	c	0.652 ± 0.105	bc	<0.001	<0.001
		Fructose and mannose metabolism	0.580 ± 0.271	c	0.700 ± 0.264	c	0.782 ± 0.272	bc	0.978 ± 0.181	ab	1.055 ± 0.097	a	<0.001	<0.001
		Galactose metabolism	0.293 ± 0.185	d	0.446 ± 0.240	cd	0.537 ± 0.229	bc	0.630 ± 0.169	ab	0.722 ± 0.119	a	<0.001	<0.001
		Glycolysis / Gluconeogenesis	0.865 ± 0.088	c	0.999 ± 0.198	bc	1.074 ± 0.222	bc	1.333 ± 0.314	a	1.149 ± 0.056	b	<0.001	<0.001
		Glyoxylate and dicarboxylate metabolism	0.707 ± 0.072	a	0.577 ± 0.166	b	0.533 ± 0.118	b	0.381 ± 0.141	c	0.495 ± 0.030	b	<0.001	<0.001
		Inositol phosphate metabolism	0.069 ± 0.010	b	0.097 ± 0.029	ab	0.143 ± 0.101	a	0.102 ± 0.021	ab	0.099 ± 0.007	b	<0.001	<0.001
		Pentose and glucuronate interconversions	0.242 ± 0.089	c	0.360 ± 0.162	b	0.347 ± 0.096	bc	0.409 ± 0.112	ab	0.501 ± 0.076	a	<0.001	<0.001
		Pentose phosphate pathway	0.777 ± 0.058	c	0.759 ± 0.122	c	0.775 ± 0.130	bc	0.871 ± 0.108	ab	0.893 ± 0.042	a	<0.001	<0.001
		Propanoate metabolism	0.950 ± 0.172	a	0.681 ± 0.220	b	0.602 ± 0.083	bc	0.594 ± 0.099	bc	0.522 ± 0.036	c	<0.001	<0.001
		Pyruvate metabolism	1.041 ± 0.059		1.026 ± 0.165		1.010 ± 0.097		1.100 ± 0.108		1.038 ± 0.033		0.110492	0.167785
		Starch and sucrose metabolism	0.309 ± 0.204	c	0.607 ± 0.364	b	0.648 ± 0.262	b	0.751 ± 0.209	ab	0.93 ± 0.060	a	<0.001	<0.001
	Energy Metabolism	Carbon fixation in photosynthetic organisms	0.582 ± 0.038		0.613 ± 0.089		0.587 ± 0.08		0.646 ± 0.124		0.651 ± 0.029		0.0270025	0.0440638
		Carbon fixation pathways in prokaryotes	1.547 ± 0.224	a	1.288 ± 0.246	b	1.128 ± 0.269	bc	0.922 ± 0.166	c	1.054 ± 0.122	c	<0.001	<0.001
		Methane metabolism	1.315 ± 0.094	a	1.065 ± 0.168	b	1.052 ± 0.123	b	1.069 ± 0.107	b	1.169 ± 0.064	b	<0.001	<0.001
		Nitrogen metabolism	0.89 ± 0.078	a	0.810 ± 0.152	a	0.855 ± 0.140	a	0.582 ± 0.174	b	0.674 ± 0.038	b	<0.001	<0.001
		Oxidative phosphorylation	1.970 ± 0.330	a	1.451 ± 0.391	b	1.170 ± 0.256	bc	1.082 ± 0.183	c	1.170 ± 0.106	c	<0.001	<0.001
		Photosynthesis	0.552 ± 0.058		0.448 ± 0.105		0.384 ± 0.141		0.506 ± 0.256		0.524 ± 0.396		0.382548	0.520646
		Photosynthesis - antenna proteins	0.000 ± 0.000		0.000 ± 0.000		0.000 ± 0.000		0.000 ± 0.000		0.029 ± 0.122		0.481834	0.645068
		Photosynthesis proteins	0.553 ± 0.059		0.454 ± 0.101		0.395 ± 0.132		0.512 ± 0.252		0.556 ± 0.524		0.551077	0.725917
		Sulfur metabolism	0.250 ± 0.006	ab	0.275 ± 0.027	a	0.269 ± 0.054	ab	0.218 ± 0.083	b	0.242 ± 0.024	ab	0.0105897	0.0184756
	Enzyme Families	Peptidases	1.621 ± 0.233	b	1.782 ± 0.292	ab	1.816 ± 0.263	ab	1.856 ± 0.222	a	1.908 ± 0.126	a	0.00203319	0.00414216
		Protein kinases	0.246 ± 0.015		0.253 ± 0.091		0.322 ± 0.141		0.263 ± 0.081		0.269 ± 0.099		0.249776	0.348624
	Glycan Biosynthesis and Metabolism	Glycosaminoglycan biosynthesis - chondroitin sulfate	0.000 ± 0.001		0.001 ± 0.002		0.000 ± 0.001		0.000 ± 0.000		0.000 ± 0.000		0.421375	0.56877
		Glycosaminoglycan degradation	0.008 ± 0.018	b	0.050 ± 0.066	a	0.025 ± 0.033	ab	0.016 ± 0.025	b	0.038 ± 0.015	ab	0.0034459	0.0064586
		Glycosphingolipid biosynthesis - ganglio series	0.007 ± 0.015	b	0.040 ± 0.051	a	0.020 ± 0.025	ab	0.008 ± 0.017	b	0.025 ± 0.009	ab	0.00170125	0.0035095
		Glycosphingolipid biosynthesis - globo series	0.013 ± 0.026	b	0.059 ± 0.072	a	0.044 ± 0.038	ab	0.041 ± 0.032	ab	0.069 ± 0.021	a	<0.001	0.000818817
		Glycosphingolipid biosynthesis - lacto and neolacto series	0.000 ± 0.000		0.003 ± 0.009		0.000 ± 0.000		0.000 ± 0.000		0.000 ± 0.000		0.147503	0.217932
		Glycosyltransferases	0.318 ± 0.018	b	0.395 ± 0.077	ab	0.418 ± 0.080	a	0.331 ± 0.134	ab	0.358 ± 0.075	ab	0.011822	0.0205165
		Lipopolysaccharide biosynthesis	0.909 ± 0.248	a	0.633 ± 0.285	b	0.498 ± 0.307	bc	0.151 ± 0.169	d	0.324 ± 0.080	cd	<0.001	<0.001
		Lipopolysaccharide biosynthesis proteins	1.076 ± 0.284	a	0.778 ± 0.316	b	0.659 ± 0.349	bc	0.253 ± 0.213	d	0.421 ± 0.085	cd	<0.0001	<0.0001
		N-Glycan biosynthesis	0.003 ± 0.006	b	0.025 ± 0.025	a	0.022 ± 0.022	a	0.009 ± 0.010	ab	0.018 ± 0.019	a	0.000943727	0.00207747
		Other glycan degradation	0.042 ± 0.074	b	0.182 ± 0.203	a	0.113 ± 0.113	ab	0.110 ± 0.094	ab	0.202 ± 0.048	a	0.000217483	0.000520688
		Peptidoglycan biosynthesis	0.780 ± 0.059		0.816 ± 0.128		0.815 ± 0.119		0.778 ± 0.233		0.848 ± 0.055		0.502023	0.663966
		Various types of N-glycan biosynthesis	0.000 ± 0.000		0.007 ± 0.014		0.007 ± 0.015		0.001 ± 0.002		0.001 ± 0.002		0.0196336	0.0326895
	Lipid Metabolism	alpha-Linolenic acid metabolism	0.051 ± 0.019	a	0.032 ± 0.027	a	0.029 ± 0.030	ab	0.009 ± 0.020	b	0.007 ± 0.007	b	<0.0001	<0.0001
		Arachidonic acid metabolism	0.059 ± 0.007	a	0.053 ± 0.025	a	0.030 ± 0.014	b	0.025 ± 0.014	b	0.025 ± 0.012	b	<0.0001	<0.0001
		Biosynthesis of unsaturated fatty acids	0.120 ± 0.015		0.135 ± 0.064		0.156 ± 0.091		0.114 ± 0.077		0.101 ± 0.025		0.147799	0.217391
		Ether lipid metabolism	0.001 ± 0.001		0.005 ± 0.009		0.002 ± 0.004		0.010 ± 0.020		0.004 ± 0.003		0.0940345	0.144804
		Fatty acid biosynthesis	0.624 ± 0.121	a	0.535 ± 0.142	ab	0.462 ± 0.102	b	0.433 ± 0.155	b	0.476 ± 0.052	b	<0.0001	8.56708e-05
		Fatty acid metabolism	0.102 ± 0.055	b	0.261 ± 0.174	a	0.316 ± 0.150		0.283 ± 0.136	a	0.246 ± 0.045	a	<0.0001	<0.0001
		Glycerolipid metabolism	0.324 ± 0.03b	b	0.284 ± 0.046	b	0.333 ± 0.108	b	0.442 ± 0.079	a	0.412 ± 0.032	a	<0.0001	<0.0001
		Glycerophospholipid metabolism	0.708 ± 0.067a	a	0.593 ± 0.089	b	0.583 ± 0.038	b	0.632 ± 0.123	b	0.571 ± 0.049	b	<0.0001	<0.0001
		Linoleic acid metabolism	0.015 ± 0.027b	b	0.045 ± 0.041	a	0.038 ± 0.039	ab	0.051 ± 0.027	a	0.069 ± 0.016	a	<0.0001	<0.0001
		Lipid biosynthesis proteins	0.49 ± 0.067b	b	0.576 ± 0.110	a	0.542 ± 0.073	ab	0.519 ± 0.077	ab	0.527 ± 0.047	ab	0.0284984	0.0462746
		Primary bile acid biosynthesis	0.006 ± 0.011b	b	0.021 ± 0.016	a	0.021 ± 0.015	a	0.018 ± 0.016	a	0.024 ± 0.009	a	0.000413567	0.000942013
		Secondary bile acid biosynthesis	0.005 ± 0.011b	b	0.020 ± 0.016	a	0.020 ± 0.016	ab	0.017 ± 0.016	ab	0.023 ± 0.009	a	0.00113521	0.0024659
		Sphingolipid metabolism	0.027 ± 0.049b	b	0.093 ± 0.126	ab	0.083 ± 0.086	ab	0.101 ± 0.084	a	0.157 ± 0.035	a	6.64661e-05	0.00017166
		Steroid biosynthesis	0.000 ± 0.000		0.001 ± 0.004		0.000 ± 0.000		0.001 ± 0.002		0.003 ± 0.014		0.620887	0.801775
		Steroid hormone biosynthesis	0.002 ± 0.005		0.007 ± 0.015		0.003 ± 0.009		0.003 ± 0.006		0.009 ± 0.006		0.0801948	0.124075
		Synthesis and degradation of ketone bodies	0.161 ± 0.041	a	0.088 ± 0.079	b	0.042 ± 0.026	bc	0.059 ± 0.035	bc	0.039 ± 0.013	c	<0.0001	<0.0001
	Metabolism of Cofactors and Vitamins	Biotin metabolism	0.327 ± 0.078	a	0.228 ± 0.100	b	0.189 ± 0.096	b	0.101 ± 0.051	c	0.167 ± 0.026	b	<0.0001	<0.0001
		Folate biosynthesis	0.680 ± 0.115	a	0.543 ± 0.126	b	0.478 ± 0.095	bc	0.294 ± 0.117	d	0.416 ± 0.028	c	<0.0001	<0.0001
		Lipoic acid metabolism	0.005 ± 0.007	b	0.040 ± 0.044	a	0.052 ± 0.036	a	0.049 ± 0.032	a	0.032 ± 0.024	a	<0.0001	0.000110877
		Nicotinate and nicotinamide metabolism	0.400 ± 0.047	b	0.444 ± 0.061	ab	0.492 ± 0.063	a	0.457 ± 0.084	a	0.432 ± 0.027	ab	0.0013693	0.00291642
		One carbon pool by folate	0.525 ± 0.048	b	0.592 ± 0.131	ab	0.566 ± 0.107	ab	0.608 ± 0.082	a	0.607 ± 0.040	a	0.00817127	0.0145662
		Pantothenate and CoA biosynthesis	0.655 ± 0.067	a	0.611 ± 0.102	a	0.586 ± 0.137	ab	0.497 ± 0.07	b	0.601 ± 0.036	a	<0.0001	<0.0001
		Porphyrin and chlorophyll metabolism	0.796 ± 0.142	b	0.621 ± 0.184	b	0.731 ± 0.151	b	0.629 ± 0.229	b	1.037 ± 0.271	a	<0.0001	<0.0001
		Retinol metabolism	0.005 ± 0.007	b	0.034 ± 0.024	a	0.044 ± 0.022	a	0.026 ± 0.019	a	0.026 ± 0.024	a	<0.0001	<0.0001
		Riboflavin metabolism	0.410 ± 0.045	a	0.344 ± 0.055	b	0.305 ± 0.075	bc	0.221 ± 0.048	d	0.267 ± 0.025	c	<0.0001	<0.0001
		Thiamine metabolism	0.456 ± 0.040	b	0.470 ± 0.072	b	0.455 ± 0.086	b	0.469 ± 0.052	b	0.536 ± 0.030	a	0.000141592	0.000344016
		Ubiquinone and other terpenoid-quinone biosynthesis	0.294 ± 0.050	ab	0.349 ± 0.107	a	0.347 ± 0.146	a	0.137 ± 0.117	c	0.201 ± 0.113	bc	<0.0001	<0.0001
		Vitamin B6 metabolism	0.187 ± 0.015	a	0.192 ± 0.043	a	0.197 ± 0.054	a	0.151 ± 0.054	b	0.188 ± 0.014	a	0.00433608	0.00794545
	Metabolism of Other Amino Acids	beta-Alanine metabolism	0.282 ± 0.050	a	0.231 ± 0.108	ab	0.209 ± 0.073	ab	0.171 ± 0.094	ab	0.169 ± 0.025	b	<0.0001	<0.0001
		Cyanoamino acid metabolism	0.197 ± 0.023	b	0.245 ± 0.117	ab	0.178 ± 0.072	b	0.213 ± 0.046	ab	0.258 ± 0.023	a	0.00269142	0.00516249
		D-Alanine metabolism	0.125 ± 0.009		0.120 ± 0.024		0.129 ± 0.021		0.125 ± 0.044		0.115 ± 0.018		0.621635	0.799593
		D-Arginine and D-ornithine metabolism	0.003 ± 0.010		0.004 ± 0.007		0.004 ± 0.009		0.004 ± 0.007		0.005 ± 0.004		0.97089	1.24395
		D-Glutamine and D-glutamate metabolism	0.182 ± 0.008	a	0.151 ± 0.024	b	0.153 ± 0.030	b	0.134 ± 0.042	b	0.154 ± 0.008	b	<0.0001	<0.0001
		Glutathione metabolism	0.346 ± 0.056	a	0.318 ± 0.080	a	0.310 ± 0.082	ab	0.242 ± 0.080	bc	0.225 ± 0.068	c	<0.0001	<0.0001
		Phosphonate and phosphinate metabolism	0.008 ± 0.012	b	0.037 ± 0.030	a	0.037 ± 0.023	a	0.057 ± 0.034	a	0.045 ± 0.012	a	<0.0001	<0.0001
		Selenocompound metabolism	0.327 ± 0.028	c	0.379 ± 0.051	b	0.388 ± 0.045	ab	0.429 ± 0.07a	a	0.362 ± 0.021	bc	<0.0001	<0.0001
		Taurine and hypotaurine metabolism	0.274 ± 0.057	a	0.157 ± 0.072	b	0.118 ± 0.023	b	0.137 ± 0.040	b	0.114 ± 0.013	b	<0.0001	<0.0001
	Metabolism of Terpenoids and Polyketides	Biosynthesis of ansamycins	0.079 ± 0.039	b	0.092 ± 0.036	ab	0.092 ± 0.040	ab	0.123 ± 0.049	a	0.118 ± 0.021	a	0.00264722	0.0051378
		Biosynthesis of siderophore group nonribosomal peptides	0.003 ± 0.004	c	0.036 ± 0.044	ab	0.042 ± 0.044	a	0.018 ± 0.02c	abc	0.01 ± 0.006	bc	0.000651955	0.0014547
		Biosynthesis of type II polyketide products	0.000 ± 0.000		0.000 ± 0.000		0.000 ± 0.000		0.000 ± 0.001		0.000 ± 0.000		0.571335	0.749591
		Biosynthesis of vancomycin group antibiotics	0.012 ± 0.019	b	0.054 ± 0.030	a	0.057 ± 0.022	a	0.043 ± 0.017	a	0.056 ± 0.003	a	<0.0001	<0.0001
		Carotenoid biosynthesis	0.001 ± 0.001		0.010 ± 0.021		0.001 ± 0.001		0.004 ± 0.009		0.016 ± 0.057		0.48204	0.640118
		Geraniol degradation	0.008 ± 0.009	b	0.081 ± 0.099	a	0.089 ± 0.092	a	0.071 ± 0.090	a	0.035 ± 0.013	ab	0.00339637	0.00640235
		Limonene and pinene degradation	0.117 ± 0.016		0.142 ± 0.076		0.109 ± 0.060		0.129 ± 0.079		0.086 ± 0.016		0.0597879	0.0938299
		Polyketide sugar unit biosynthesis	0.040 ± 0.066	c	0.157 ± 0.076	ab	0.160 ± 0.056	ab	0.131 ± 0.050	bc	0.190 ± 0.015	a	<0.0001	<0.0001
		Prenyltransferases	0.369 ± 0.017	a	0.369 ± 0.067	a	0.354 ± 0.092	ab	0.296 ± 0.064	b	0.341 ± 0.048	ab	0.00104979	0.00229554
		Terpenoid backbone biosynthesis	0.732 ± 0.033	a	0.619 ± 0.106	b	0.579 ± 0.150	b	0.616 ± 0.074	b	0.612 ± 0.033	b	<0.0001	<0.0001
		Tetracycline biosynthesis	0.322 ± 0.086	a	0.193 ± 0.100	b	0.151 ± 0.069	b	0.152 ± 0.062	b	0.169 ± 0.025	b	<0.0001	<0.0001
		Zeatin biosynthesis	0.061 ± 0.005		0.059 ± 0.021		0.051 ± 0.018		0.060 ± 0.022		0.051 ± 0.005		0.13714	0.203538
	Nucleotide metabolism	Purine metabolism	2.526 ± 0.066		2.407 ± 0.237		2.449 ± 0.298		2.456 ± 0.246		2.359 ± 0.139		0.119442	0.179711
		Pyrimidine metabolism	1.951 ± 0.052		1.903 ± 0.314		1.841 ± 0.331		2.160 ± 0.498		1.911 ± 0.159		0.0417397	0.0667835
	Xenobiotics Biodegradation and Metabolism	1,1,1-Trichloro-2,2-bis(4-chlorophenyl)ethane (DDT) degradation	0.000 ± 0.001	c	0.009 ± 0.014	ab	0.010 ± 0.015	a	0.002 ± 0.003	abc	0.001 ± 0.001	bc	0.00238706	0.00471661
		Aminobenzoate degradation	0.026 ± 0.037	b	0.157 ± 0.121	a	0.141 ± 0.051	a	0.144 ± 0.088	a	0.123 ± 0.025	a	<0.0001	<0.0001
		Atrazine degradation	0.200 ± 0.076	a	0.059 ± 0.083	b	0.013 ± 0.019	b	0.016 ± 0.013	b	0.013 ± 0.021	b	<0.0001	<0.0001
		Benzoate degradation	0.194 ± 0.015		0.262 ± 0.161		0.204 ± 0.049		0.249 ± 0.099		0.219 ± 0.026		0.111707	0.168848
		Bisphenol degradation	0.067 ± 0.011	ab	0.064 ± 0.033	ab	0.047 ± 0.039	b	0.060 ± 0.026	b	0.085 ± 0.014	a	0.00249736	0.00490499
		Caprolactam degradation	0.004 ± 0.005	b	0.048 ± 0.067	ab	0.067 ± 0.072	a	0.042 ± 0.069	ab	0.022 ± 0.007	ab	0.00997795	0.0175014
		Chloroalkane and chloroalkene degradation	0.036 ± 0.057	c	0.136 ± 0.086	b	0.157 ± 0.045	ab	0.198 ± 0.057	a	0.194 ± 0.014	a	<0.0001	<0.0001
		Chlorocyclohexane and chlorobenzene degradation	0.002 ± 0.002	b	0.024 ± 0.021	a	0.021 ± 0.015	a	0.012 ± 0.009	ab	0.013 ± 0.020	ab	0.00023173	0.000550779
		Dioxin degradation	0.057 ± 0.012	ab	0.04 ± 0.034	b	0.047 ± 0.030	ab	0.071 ± 0.040	a	0.059 ± 0.010	ab	0.0266826	0.0437595
		Drug metabolism - cytochrome P450	0.005 ± 0.006	b	0.047 ± 0.046	a	0.062 ± 0.039	a	0.039 ± 0.042	ab	0.034 ± 0.053	ab	0.00265586	0.00512424
		Drug metabolism - other enzymes	0.211 ± 0.039	b	0.272 ± 0.136	b	0.266 ± 0.108	ab	0.376 ± 0.137	a	0.296 ± 0.047	ab	<0.0001	0.000126496
		Ethylbenzene degradation	0.008 ± 0.014	b	0.058 ± 0.063	a	0.044 ± 0.018	a	0.053 ± 0.031	a	0.046 ± 0.012	a	<0.0001	9.81575e-05
		Fluorobenzoate degradation	0.000 ± 0.000		0.003 ± 0.008		0.007 ± 0.010		0.003 ± 0.007		0.003 ± 0.014		0.362297	0.495139
		Metabolism of xenobiotics by cytochrome P450	0.005 ± 0.006	b	0.047 ± 0.046	a	0.062 ± 0.039	a	0.038 ± 0.040	ab	0.034 ± 0.053	ab	0.00235277	0.00467703
		Naphthalene degradation	0.073 ± 0.025	b	0.137 ± 0.099	a	0.137 ± 0.023	a	0.165 ± 0.046	a	0.143 ± 0.019	a	<0.0001	<0.0001
		Nitrotoluene degradation	0.215 ± 0.051	a	0.116 ± 0.090	b	0.102 ± 0.080	b	0.071 ± 0.035	b	0.096 ± 0.023	b	<0.0001	<0.0001
		Polycyclic aromatic hydrocarbon degradation	0.076 ± 0.031		0.100 ± 0.040		0.097 ± 0.056		0.105 ± 0.048		0.112 ± 0.018		0.0542073	0.0854808
		Styrene degradation	0.004 ± 0.005	b	0.022 ± 0.025	a	0.015 ± 0.015	ab	0.021 ± 0.018	a	0.017 ± 0.007	a	0.00140515	0.00297347
		Toluene degradation	0.176 ± 0.032		0.221 ± 0.168		0.241 ± 0.234		0.116 ± 0.099		0.126 ± 0.034		0.0193845	0.0324393
		Xylene degradation	0.007 ± 0.012	c	0.023 ± 0.028	bc	0.044 ± 0.029	ab	0.064 ± 0.036	a	0.054 ± 0.010	a	<0.0001	<0.0001
Organismal Systems	Circulatory System	Cardiac muscle contraction	0.15 ± 0.058	a	0.058 ± 0.075	b	0.024 ± 0.049	bc	0.005 ± 0.010	c	0.004 ± 0.006	c	<0.0001	<0.0001
	Digestive System	Carbohydrate digestion and absorption	0.002 ± 0.004	b	0.014 ± 0.017	a	0.014 ± 0.012	ab	0.016 ± 0.016	a	0.007 ± 0.008	ab	0.00255508	0.0049885
		Mineral absorption	0.002 ± 0.003		0.005 ± 0.010		0.005 ± 0.008		0.004 ± 0.008		0.008 ± 0.021		0.580605	0.758719
		Protein digestion and absorption	0.004 ± 0.009	b	0.025 ± 0.030	a	0.012 ± 0.021	ab	0.005 ± 0.010	b	0.012 ± 0.004	ab	0.00405649	0.00747488
	Endocrine System	Adipocytokine signaling pathway	0.011 ± 0.018	b	0.057 ± 0.040	a	0.074 ± 0.063	a	0.038 ± 0.031	ab	0.053 ± 0.010	a	<0.0001	<0.0001
		GnRH signaling pathway	0.000 ± 0.000		0.000 ± 0.000		0.000 ± 0.000		0.001 ± 0.002	2	0.000 ± 0.000		0.31995	0.440939
		Insulin signaling pathway	0.062 ± 0.003	ab	0.066 ± 0.018	ab	0.066 ± 0.028	ab	0.046 ± 0.021	b	0.075 ± 0.029	a	0.0015097	0.00317424
		PPAR signaling pathway	0.070 ± 0.012	b	0.097 ± 0.044	ab	0.114 ± 0.085	a	0.099 ± 0.034	ab	0.102 ± 0.019	ab	0.0289655	0.0468014
		Progesterone-mediated oocyte maturation	0.059 ± 0.005	a	0.042 ± 0.016	b	0.033 ± 0.015	bc	0.024 ± 0.010	c	0.041 ± 0.005	b	<0.0001	<0.0001
		Renin-angiotensin system	0.000 ± 0.000		0.000 ± 0.000		0.000 ± 0.000		0.000 ± 0.000		0.000 ± 0.000		0.616721	0.799544
	Environmental Adaptation	Circadian rhythm - plant	0.000 ± 0.000		0.000 ± 0.000		0.002 ± 0.004		0.000 ± 0.002		0.000 ± 0.000		0.0645233	0.100302
		Plant-pathogen interaction	0.280 ± 0.048	a	0.177 ± 0.076	b	0.148 ± 0.051	b	0.182 ± 0.065	b	0.151 ± 0.020	b	<0.0001	<0.0001
	Excretory System	Proximal tubule bicarbonate reclamation	0.002 ± 0.004	c	0.007 ± 0.011	bv	0.020 ± 0.018	a	0.013 ± 0.008	ab	0.010 ± 0.006	abc	<0.0001	0.000102942
	Immune System	Antigen processing and presentation	0.059 ± 0.005	a	0.042 ± 0.016	b	0.033 ± 0.015	bc	0.024 ± 0.010	c	0.041 ± 0.005	b	<0.0001	<0.0001
		Fc gamma R-mediated phagocytosis	0.000 ± 0.000		0.000 ± 0.000		0.000 ± 0.000		0.001 ± 0.002		0.000 ± 0.000		0.31995	0.4428
		NOD-like receptor signaling pathway	0.059 ± 0.004	a	0.044 ± 0.017	b	0.034 ± 0.015	bc	0.025 ± 0.011	c	0.041 ± 0.005	b	<0.0001	<0.0001
		RIG-I-like receptor signaling pathway	0.000 ± 0.001		0.003 ± 0.012		0.003 ± 0.005		0.003 ± 0.006		0.003 ± 0.003		0.4509	0.606127
	Nervous System	Glutamatergic synapse	0.073 ± 0.021		0.072 ± 0.026		0.083 ± 0.044		0.079 ± 0.027		0.095 ± 0.011		0.0602154	0.0940508
Unclassified	Cellular Processes and Signaling	Cell division	0.017 ± 0.025	c	0.073 ± 0.042	ab	0.079 ± 0.033	ab	0.050 ± 0.024	b	0.080 ± 0.011	a	<0.0001	<0.0001
		Cell motility and secretion	0.484 ± 0.124	a	0.294 ± 0.134	b	0.247 ± 0.098	bc	0.168 ± 0.041	c	0.195 ± 0.027	c	<0.0001	<0.0001
		Electron transfer carriers	0.053 ± 0.015	ab	0.050 ± 0.051	ab	0.069 ± 0.066	a	0.029 ± 0.035	ab	0.027 ± 0.012	b	0.0131117	0.0223991
		Germination	0.003 ± 0.006	c	0.002 ± 0.005	c	0.005 ± 0.008	bc	0.017 ± 0.024	ab	0.022 ± 0.008	a	<0.0001	5.67848e-05
		Inorganic ion transport and metabolism	0.232 ± 0.037	a	0.265 ± 0.114	a	0.270 ± 0.134	a	0.204 ± 0.079	ab	0.150 ± 0.014	b	0.000281474	0.000664198
		Membrane and intracellular structural molecules	0.762 ± 0.109	a	0.758 ± 0.175	a	0.675 ± 0.290	ab	0.393 ± 0.183	c	0.511 ± 0.06	bc	<0.0001	<0.0001
		Other ion-coupled transporters	1.169 ± 0.065	bc	1.358 ± 0.201	ab	1.477 ± 0.237	a	1.082 ± 0.338	c	1.296 ± 0.113	ab	<0.0001	7.42371e-05
		Other transporters	0.157 ± 0.046	b	0.260 ± 0.094	a	0.284 ± 0.078	a	0.223 ± 0.077	a	0.265 ± 0.018	a	<0.0001	<0.0001
		Pores ion channels	0.318 ± 0.044	bc	0.527 ± 0.244	a	0.46 ± 0.236	ab	0.249 ± 0.135	c	0.324 ± 0.082	bc	<0.0001	<0.0001
		Signal transduction mechanisms	0.348 ± 0.056	c	0.405 ± 0.144	bc	0.489 ± 0.141	ab	0.506 ± 0.072	a	0.501 ± 0.044	a	<0.0001	<0.0001
		Sporulation	0.169 ± 0.121	b	0.076 ± 0.078	b	0.126 ± 0.182	b	0.473 ± 0.403	a	0.504 ± 0.158	a	<0.0001	<0.0001
	Genetic Information Processing	Protein folding and associated processing	1.130 ± 0.182	a	0.842 ± 0.212	b	0.776 ± 0.120	ab	0.591 ± 0.092	c	0.646 ± 0.091	bc	<0.0001	<0.0001
		Replication, recombination and repair proteins	0.673 ± 0.075		0.887 ± 0.565		0.891 ± 0.165		0.837 ± 0.151		0.879 ± 0.062		0.045493	0.0724354
		Restriction enzyme	0.248 ± 0.027		0.209 ± 0.081		0.183 ± 0.102		0.227 ± 0.112		0.197 ± 0.032		0.1228	0.18392
		Transcription related proteins	0.001 ± 0.002	b	0.015 ± 0.025	a	0.015 ± 0.012	ab	0.013 ± 0.012	a	0.008 ± 0.005	ab	0.00765274	0.0137164
		Translation proteins	0.891 ± 0.023	b	0.926 ± 0.088	ab	0.907 ± 0.102	ab	0.973 ± 0.103	a	0.934 ± 0.026	ab	0.0122498	0.021147
	Metabolism	Amino acid metabolism	0.043 ± 0.068	c	0.130 ± 0.065	b	0.158 ± 0.057	ab	0.200 ± 0.074	a	0.215 ± 0.031	a	<0.0001	<0.0001
		Biosynthesis and biodegradation of secondary metabolites	0.060 ± 0.005	ab	0.076 ± 0.029	a	0.074 ± 0.047	ab	0.034 ± 0.028	c	0.048 ± 0.010	bc	<0.0001	6.21229e-05
		Carbohydrate metabolism	0.079 ± 0.033	b	0.074 ± 0.052	b	0.096 ± 0.063	ab	0.136 ± 0.074	a	0.152 ± 0.032	a	<0.0001	6.08982e-05
		Energy metabolism	0.728 ± 0.068	b	0.839 ± 0.142	ab	0.857 ± 0.201	ab	0.707 ± 0.177	b	0.854 ± 0.115	a	0.00217637	0.00437944
		Glycan biosynthesis and metabolism	0.109 ± 0.030	a	0.087 ± 0.050	a	0.088 ± 0.062	a	0.037 ± 0.029	b	0.046 ± 0.017	b	<0.0001	<0.0001
		Lipid metabolism	0.170 ± 0.029	a	0.116 ± 0.034	bc	0.102 ± 0.019	c	0.137 ± 0.044	b	0.12 ± 0.013	bc	<0.0001	<0.0001
		Metabolism of cofactors and vitamins	0.125 ± 0.011	b	0.151 ± 0.038	ab	0.169 ± 0.056	a	0.128 ± 0.050	b	0.123 ± 0.017	b	0.00613612	0.0111196
		Nucleotide metabolism	0.016 ± 0.030	c	0.038 ± 0.030	c	0.073 ± 0.048	ab	0.076 ± 0.035	a	0.051 ± 0.019	ab	<0.0001	<0.0001
		Others	0.642 ± 0.140	b	0.953 ± 0.500	a	0.932 ± 0.183	a	1.087 ± 0.145	a	0.965 ± 0.111	a	<0.0001	<0.0001
	Poorly Characterized	Function unknown	1.007 ± 0.081	c	1.459 ± 0.410	ab	1.682 ± 0.430	a	1.335 ± 0.256	b	1.279 ± 0.054	b	<0.0001	<0.0001
		General function prediction only	3.083 ± 0.375	b	3.558 ± 0.471	a	3.494 ± 0.347	a	3.501 ± 0.191	a	3.614 ± 0.132	a	<0.0001	<0.0001
